# Supplementary material for: High masticatory ability attenuates psychosocial stress: A cross-sectional study
Source: PLoS One. 2023 Jan 18;18(1):e0279891. doi: 10.1371/journal.pone.0279891 (PMC9847911; doi:10.1371/journal.pone.0279891)
Supplement: S1 Table — (XLSX) [file pone.0279891.s001.xlsx]

## Sheet: data
S1 Table. Minimal underlying data set.																	Basal				pre-stress				post-stress				post-stres+10 min				VAS Before stress						VAS After stress
ID	Age(year)	Height (cm)	Weight (kg)	BFP (%)	BMI (kg/m2)	SBP (mmHg)	DBP (mmHg)	Heart rate (bpm)	Grip strength (kg)	Maximum bite force (kg)	L*	a*	b*	ΔE	SDS	JPSS	Heart rate (bpm)	LF％	HF％	LF／HF	Heart rate (bpm)	LF％	HF％	LF／HF	Heart rate (bpm)	LF％	HF％	LF／HF	Heart rate (bpm)	LF％	HF％	LF／HF	Tension (mm)	Depression (mm)	Anger (mm)	Liveliness (mm)	Fatigue (mm)	Confusion (mm)	Tension (mm)	Depression (mm)	Anger (mm)	Liveliness (mm)	Fatigue (mm)	Confusion (mm)
2	25	155.2	48.2	24.3	20	103	63	77.5	24.7	46	58.08	22.16	11.9	44.95	37	28	71	39.14	23.68	1.65	73	24.85	12.62	1.97	72	62.92	17.48	3.6	76	39.52	26.23	1.51	50	62	10	60	19	39	69	63	50	50	20	50
4	27	148.8	44.2	25.1	20	110	69	74	21.5	59.3	59.46	19.88	9.68	43.8	40	30	96	27.01	20.39	1.33	108	44.07	13.83	3.19	93	69.69	17.11	4.07	96	46.35	27.98	1.66	27	23	2	63	57	18	36	24	37	63	57	18
5	22	154.1	57.7	31.7	24.3	87	58	70	21.7	28	62.44	12.36	18.22	32.54	52	35	74	15.49	16.95	0.91	75	27	22.3	1.21	78	11.38	23.82	0.48	83	23.38	22.91	1.02	50	1	25	13	58	58	67	1	27	7	80	79
7	22	162.6	53.1	24	20.1	104	71	59	28.1	56.5	56.38	26.28	7.8	50.84	45	27	66	38.13	19.84	1.92	60	40.77	27.72	1.47	60	44.77	19.32	2.32	58	56.82	9.1	6.24	10	5	29	39	60	21	29	5	29	18	50	72
8	22	171.3	52.1	21.3	17.8	101	65	59	29.6	51.5	55.08	26.2	6.46	51.87	34	21	60	28	39.11	0.72	69	9.93	12.81	0.78	64	36.03	28.7	1.26	71	26.41	34.25	0.77	29	74	37	43	57	43	55	72	37	37	47	46
9	21	166	55.6	23.5	20.2	116	85	60	33.2	63.2	56.84	23.38	8.24	48.14	33	16	70	41.7	17.21	2.42	79	54.98	19.7	2.79	81	36.63	16.17	2.27	79	13.1	24.87	0.53	25	1	1	50	25	2	38	5	6	50	31	2
10	22	171.1	53.8	19.3	18.4	105	71	56	32.3	18.9	57.14	22.76	10.86	46.24	42	28	60	33.66	23.81	1.41	73	35.96	20.85	1.73	62	15.63	13.1	1.19	60	27.34	20.56	1.33	3	15	14	37	37	5	58	30	17	59	39	46
11	21	165.3	54.8	25.8	20.1	95	65	63	26.3	40.9	57.14	25.98	6.88	50.83	39	27	77	53.81	16.23	3.32	81	44.71	8.87	5.04	67	18.23	10.58	1.72	68	18.36	21.47	0.86	32	32	11	30	59	46	42	32	11	23	68	39
12	21	162.2	52.8	25.7	20.1	120	80	70.5	27.5	20	61.42	12.58	17.04	33.59	34	19	66	44.63	28.28	1.58	69	40.07	14.12	2.84	66	19.75	16.73	1.18	68	24.64	22.89	1.08	24	50	25	59	25	13	50	50	50	25	25	50
13	21	156	47.9	23.7	19.7	109	61	75.5	24	16.9	61.48	12.24	18.82	32.48	31	18	76	34.65	38.72	0.9	79	48.43	14.81	3.27	73	22.35	46.27	0.48	76	53.94	28.84	1.87	15	8	0	76	25	0	37	37	37	50	50	50
14	21	169.2	61.7	29.1	21.6	117	66	74.5	33.9	47.8	59.22	20.84	11.92	43.51	38	22	82	10.23	14.99	0.68	104	67.43	19.1	3.53	98	46.64	28.23	1.65	96	23.05	10.83	2.13	41	50	24	37	4	15	64	65	24	10	16	64
15	22	162	54.5	25.9	20.8	118	78	66.5	24.9	58.8	63.26	5.82	20.74	25.72	41	23	75	13.02	26.03	0.5	84	50.63	30.79	1.64	78	12.62	17.4	0.73	84	52.05	27.81	1.87	52	4	0	50	50	2	84	61	58	22	63	67
16	21	164.4	55.3	23.7	20.5	111	72	58	27.8	52.6	58.62	19.42	12.4	42.3	51	39	51	24.07	40.97	0.59	57	36.12	38.96	0.93	51	12.07	28.72	0.42	66	36.25	23.32	1.56	7	6	7	3	9	4	67	27	6	1	79	5
17	20	161.4	55	28.2	21.1	118	70	48.5	26.7	28.1	60.24	14.8	13.9	37.31	28	30	71	17.78	32.65	0.54	64	44.67	24.7	1.81	60	40.44	20.75	1.95	62	38.22	42.04	0.91	6	0	0	50	9	5	68	62	60	0	68	72
18	22	160.5	43.5	16.9	16.9	103	68	67	29.2	67.3	61.94	14.96	15.32	36.22	37	24	74	40.18	17.95	2.24	90	34.97	17.06	2.05	80	56.91	12.48	4.56	80	65.62	13.05	5.03	9	8	4	31	22	7	19	18	17	24	32	7
20	21	163.2	49.7	24	18.7	109	77	63	28.3	35.5	59.22	17.94	13.92	40.17	43	27	69	41.25	30.69	1.34	65	7.75	9.04	0.86	73	19.68	17.78	1.11	72	26.37	13.69	1.93	9	0	0	33	22	7	56	35	16	5	55	23
21	21	165	56	29.8	20.6	98	61	48.5	27.5	27.1	58.74	18.6	12.6	41.5	50	33	56	14.74	43.25	0.34	57	43.73	27.99	1.56	56	19.81	20.81	0.95	54	44.03	11.15	3.95	3	0	0	10	10	0	7	12	0	0	13	5
22	25	154	56.8	31.3	24	107	73	74	25.6	44.9	57.54	21.2	11.06	44.75	29	27	87	32.41	12.04	2.69	98	64.45	7.73	8.34	84	73.92	13.68	5.4	94	56.95	18.81	3.03	56	6	0	76	17	17	56	6	0	76	50	50
23	21	163.3	51.4	24.5	19.3	137	83	79.5	22.2	30.5	56.96	22	10.5	45.86	48	30	82	40.43	31.52	1.28	82	48.94	15.12	3.24	81	30.68	15.3	2.01	84	39.85	19.64	2.03	13	0	0	50	13	2	74	50	0	24	61	52
24	21	156.3	43.6	19.2	17.8	93	51	55.5	25.5	17.9	63.08	8.2	22.92	26.84	44	28	58	27.9	44.1	0.63	60	28.72	53.4	0.54	59	40.84	35.9	1.14	59	31.07	39.57	0.79	1	4	0	4	0	0	12	4	0	5	28	28
25	20	153.6	51.4	25.1	21.8	112	70	64.5	27.1	20.4	58.48	20.12	10.92	43.65	31	18	63	18.93	17.89	1.06	71	16.8	21.53	0.78	72	43.06	19.08	2.26	66	13.28	39.15	0.34	22	21	0	50	0	0	71	49	61	18	57	72
26	20	162.1	54.2	28.6	20.6	114	73	60.5	28.7	26.9	58.18	21.28	11.96	44.17	40	31	72	53.07	30.79	1.72	80	14.4	5.88	2.45	91	27.43	50.83	0.54	90	49.19	14.26	3.45	55	11	10	46	30	54	55	13	12	50	27	52
29	20	143.3	33.9	19.5	16.5	104	70	69.5	20.4	29.2	57.12	21.12	11.02	44.84	54	31	77	22.44	32.14	0.7	95	42.57	19.66	2.17	92	19.91	5.09	3.91	83	26.57	12.53	2.12	30	0	0	33	2	0	75	2	0	8	59	78
30	20	158.2	47.7	21.7	19.1	107	67	60.5	19.8	23.9	56.2	21.82	9.52	46.46	49	34	69	24.71	45.04	0.55	69	34.81	34.78	1	62	17.44	20.55	0.85	72	31.09	20.74	1.5	60	21	1	18	40	0	88	73	22	0	72	73
31	22	162	53.2	28.3	20.3	106	69	55	23.6	55	61.34	14.38	13.5	36.85	39	23	64	15.03	19.12	0.79	68	26.77	12.8	2.09	70	62.02	29.46	2.11	72	31.75	24.99	1.27	25	36	15	50	50	22	27	50	15	50	51	49
32	20	158.1	50	23.7	20	123	74	65.5	30.5	30.2	59.78	16.16	14.62	38.2	43	20	66	22.54	56.48	0.4	63	71.47	24.08	2.16	69	47.99	32.72	1.47	80	13.7	11.49	1.19	10	1	16	15	30	1	42	1	2	4	21	50
35	21	152.9	45.9	24.3	19.6	93	57	51	24	63.4	58.38	22.7	10.6	45.93	39	28	74	38.69	32.33	1.2	70	18.35	43.34	0.42	58	29.05	50.56	0.58	65	27.41	37.07	0.74	59	14	5	47	32	54	25	27	1	53	31	40
38	21	158.8	45.9	21	18.2	123	85	62	28.3	24.7	59.04	20.58	10.9	43.85	32	26	71	17.37	69.92	0.25	76	47.8	43.62	1.1	68	22.15	35.31	0.63	76	28.08	64.72	0.43	0	0	0	50	5	0	4	0	0	47	17	0
40	21	157	48.1	24.8	19.5	105	72	70	18.3	45	53.66	28.08	6.3	53.92	41	25	68	12.19	14.49	0.84	85	46.01	23.05	2	74	52.78	21.22	2.49	72	36.34	34.92	1.04	9	0	4	13	10	2	14	0	2	3	10	7
41	21	166	53	24.4	19.2	102	67	56.5	27.8	38.8	55.32	22.22	11.92	45.94	43	36	58	8.57	26.3	0.33	60	23.2	12.03	1.93	64	27.68	24.2	1.14	61	16.3	19.1	0.85	16	17	10	48	58	15	47	27	10	41	62	37
42	20	152.5	58.8	36.1	25.3	111	68	70.5	24.6	57.9	57.54	24.18	6.74	49.34	53	40	74	19.75	23.28	0.85	77	54.13	27.07	2	79	71.11	17.74	4.01	79	50.42	30.43	1.66	29	0	0	10	21	6	95	15	4	3	95	94
43	21	158.7	49.7	24.3	19.7	122	80	59.5	28.3	64.3	58.3	21.74	9.42	45.77	40	33	63	23.52	23.77	0.99	65	19.03	13.05	1.46	66	19.68	45.7	0.43	70	40.4	7.6	5.31	10	1	5	13	5	6	56	25	10	26	37	12
44	21	161.7	58.3	30.1	22.3	118	76	71	26.6	30.7	57.7	21.86	10.14	45.68	53	48	66	50.26	22.45	2.24	71	39.44	11.35	3.48	68	45.46	14.58	3.12	65	59.24	17.42	3.4	65	56	36	37	66	59	95	93	40	10	95	96
45	22	163.7	54.5	22.1	20.3	114	61	48.5	31.2	52.3	52.26	30.64	2.56	58.33	35	28	47	24.26	35.39	0.69	53	61.75	13.47	4.58	49	32.99	29.72	1.11	46	18.98	33.77	0.56	1	1	2	50	40	2	2	2	2	51	40	2
47	20	158.4	41.4	17.5	16.5	111	63	75	21.8	48.5	60.92	14.58	13.06	37.37	38	28	70	29.64	46.38	0.64	80	45.8	21.3	2.15	70	35.99	25.63	1.4	72	41.89	7.34	5.71	0	0	0	12	4	0	50	14	12	0	31	66
48	21	153.6	41.8	20	17.7	104	67	69	22.8	41.7	59.42	15.84	13.86	38.43	36	24	100	16.14	4.94	3.27	92	56.62	16.35	3.46	95	53.56	8.65	6.19	104	40.35	6.68	6.04	0	0	0	1	1	0	10	1	5	3	2	8
49	21	165.6	60.9	28.2	22.2	116	59	50.5	26.2	51	57.34	26.1	7.78	50.41	37	33	62	12.11	80.74	0.15	68	17.12	44.78	0.38	64	16.46	71.41	0.23	65	25.61	58.83	0.44	1	2	1	2	3	0	6	3	8	1	8	8
50	21	162.8	67.3	34.3	25.4	114	73	65.5	32	89.5	53.52	30.48	3.44	57.32	36	31	70	8.59	48.64	0.18	73	21.04	30.45	0.69	66	21.26	42.95	0.5	71	30	33.66	0.89	0	0	0	3	0	0	6	4	0	0	1	2
52	24	177.7	68.1	27	21.6	118	72	69.5	32.6	70.7	60.66	16.76	14.08	38.68	44	34	67	14.84	29.17	0.51	73	55.93	8.1	6.91	76	25.25	15.03	1.68	79	28.78	17.82	1.62	2	2	0	5	4	1	5	5	0	3	4	5
53	20	150.9	46.4	24.5	20.4	113	74	55	22.5	44.9	58.26	18.06	12.64	41.21	36	24	60	38.35	44.39	0.86	61	41.66	39.97	1.04	64	34.28	19.28	1.78	66	14.49	52.08	0.28	0	0	0	6	1	0	5	0	0	4	7	8
54	24	146.6	43.3	23.4	20.1	116	81	86.5	26.2	44.3	58.34	17.86	10.62	42.06	48	27	70	15.52	26.32	0.59	81	26.73	26.17	1.02	76	18.61	38.74	0.48	81	40.53	19.29	2.1	3	0	0	5	1	0	6	5	0	1	6	7
55	20	157.2	58.4	32.1	23.6	106	69	55	27.6	71	56.86	25.32	6.96	50.34	44	27	59	40.12	46.72	0.86	63	18.37	46.85	0.39	64	14.73	70.99	0.21	64	16.81	36.79	0.46	0	1	0	0	1	0	0	0	0	0	1	0
62	21	158.7	48	24.5	19.1	115	75	76	27.3	44.8	58.74	21.12	14.04	42.9	32	30	60	12.95	23.86	0.54	66	25.23	34.19	0.74	66	7.15	25.66	0.28	64	20.7	61.87	0.34	12	6	8	78	28	0	26	9	8	54	33	26
64	19	155.4	50.4	27.2	20.9	107	67	59.5	18.5	37	57.82	24.1	8.62	48.22	44	23	66	25.72	28.17	0.91	67	44.69	18.66	2.4	65	19.9	34.21	0.58	67	33.51	29.24	1.15	10	0	0	0	24	0	0	0	0	0	24	0
65	18	160.8	52.2	23.6	20.2	110	64	55	27.6	77.2	56.08	28.16	6.16	53.27	38	28	79	18.24	61.67	0.3	92	44.27	25.43	1.74	88	46.35	32.54	1.42	89	38.67	22.61	1.71	0	0	0	23	0	0	33	20	0	9	23	0
70	19	152.4	51.2	28.1	22	107	68	73	28.8	45	58.8	21.4	13.4	43.41	51	33	57	15.37	25.3	0.61	68	39.22	14.06	2.79	64	35.63	33.23	1.07	64	12.85	35.98	0.36	4	0	0	8	8	0	24	4	0	5	18	12
71	19	159.4	58.5	34.9	23	105	63	56.5	18.5	54	60.36	15.54	13.68	37.98	47	27	79	24.6	39.58	0.62	69	60.83	22.65	2.69	74	57.83	17.47	3.31	72	60.41	24.46	2.47	57	0	0	18	2	2	31	0	0	21	2	1
72	18	156.8	40.6	16.8	16.5	100	65	57.5	25.3	50	60.16	17.32	14.98	38.86	39	32	74	64.45	17.34	3.72	77	66.11	11.83	5.59	68	55.18	13.88	3.98	75	35.79	22.51	1.59	1	1	1	9	1	1	4	1	1	5	1	1
73	19	145.3	42	25.1	19.9	98	66	68	19	69.4	56.2	24.86	9.4	48.96	50	28	66	30.77	30.64	1	68	52.92	7.89	6.71	68	38.7	16.06	2.41	68	36.9	32.57	1.13	11	12	3	44	55	45	14	14	3	41	55	45
74	19	157.9	46.7	20.8	18.7	96	54	58	25.5	34.5	58.7	16.4	15.18	38.5	41	32	59	31.41	42.74	0.74	60	18.48	9.23	2	59	27.53	30.4	0.91	62	37.39	23.11	1.62	10	9	4	50	37	50	12	8	4	49	36	52
76	19	156.1	47.6	22.7	19.5	110	70	60	26.4	40.9	58.02	23.24	10.52	46.52	35	24	64	41.41	28.63	1.45	63	39.3	25.11	1.57	64	52.05	23.95	2.17	61	20.84	12.68	1.64	0	0	0	50	0	0	1	1	1	12	50	50
77	19	148.1	46.2	26.5	21.1	100	65	50	22.5	26.7	60.74	16.06	16.5	36.94	40	23	55	32.19	55.88	0.58	57	18.08	33.75	0.54	54	24.36	39.65	0.61	59	27.8	48.67	0.57	8	0	0	68	20	0	3	1	0	62	20	0
78	19	156.4	45.9	21.5	18.8	95	66	58.5	25.4	82.5	52.84	30.28	8.38	55.01	36	22	71	65.92	25.07	2.63	75	34.08	28.13	1.21	74	61.15	7.51	8.15	82	40.1	10.3	3.89	57	57	3	26	27	50	50	50	3	26	27	48
80	18	153.9	46.1	20.3	19.5	94	49	48.5	29.7	53.3	59.1	19.7	12.24	42.45	49	34	45	13.76	42.77	0.32	46	14.25	63.67	0.22	48	32.48	37.6	0.86	51	12.01	50.33	0.24	55	49	48	50	57	55	57	45	49	51	61	63
81	18	160	56.9	31.5	22.2	112	80	112.5	24.9	78.9	55.6	28.14	8.9	52.08	33	28	77	51.05	30.32	1.68	108	44.37	13.2	3.36	102	10.35	12.29	0.84	95	40.29	24.36	1.65	10	0	0	23	10	0	35	0	0	23	10	0
82	19	160.7	52.9	26.5	20.5	108	73	54.5	23.9	71.7	58.9	20.9	11.02	44.09	38	20	71	16.22	24.92	0.65	69	51.66	29.47	1.75	68	15.13	14.5	1.04	75	50.94	18.42	2.77	3	22	1	66	20	9	47	22	1	50	45	17
83	19	158.3	47.9	21.9	19.1	90	57	54	25.6	33.6	58.84	21.22	12.22	43.79	39	26	66	22.94	47.17	0.49	60	7.95	70.57	0.11	63	22.66	37.64	0.6	62	21.36	33.98	0.63	12	5	2	62	50	13	80	60	27	62	59	82
87	19	158.8	51.9	23.7	20.6	117	75	67.5	30.9	48.3	55.64	27.82	9.46	51.54	46	24	66	41.81	33.34	1.25	65	56.26	22.88	2.46	64	33.05	25.62	1.29	73	33.42	22.41	1.49	27	14	0	25	5	0	50	14	0	25	5	13
88	19	160.8	58.1	26.7	22.5	104	63	55.5	27.7	50.4	55.86	25.28	9.84	49.2	45	27	60	11.09	30.68	0.36	65	55.82	23.72	2.35	62	24.15	46.77	0.52	61	39.62	30.82	1.29	0	0	34	33	0	20	26	0	44	34	0	27
91	19	156.7	50.8	26.8	20.7	108	54	63	21	25.4	59.7	18.38	14.7	40.02	49	31	68	22.06	27.39	0.81	64	24.41	32.29	0.76	69	37.95	42.15	0.9	68	46.11	35.86	1.29	10	0	0	50	59	0	37	1	0	46	64	8
93	22	174.8	76.5	36.2	25	122	82	52.5	31.9	42.1	58.12	18.94	15.66	40.58	45	29	58	38.89	35.37	1.1	65	64.42	23.39	2.75	66	57.22	22.64	2.53	64	25.78	48.65	0.53	28	0	1	1	0	10	21	0	1	4	0	10
94	21	159.7	52	25	20.4	109	65	61	29.8	27.8	57.96	24.98	9.14	48.63	44	30	55	26.31	49.28	0.53	62	31.47	16.61	1.9	59	27.4	41.72	0.66	67	34.44	24.04	1.43	14	28	27	11	24	8	8	28	19	11	20	8
95	21	159.3	53.6	25.6	21.1	95	57	64.5	26.2	58.3	62.24	10.88	18.76	31.12	50	29	90	60.9	18.61	3.27	85	30.14	38.28	0.79	103	59.65	13.92	4.28	88	31.8	42.33	0.75	75	50	50	26	58	26	50	50	50	14	75	50
96	21	147.6	43.1	23	19.8	101	64	63.5	23.7	58.1	58.84	22.96	8.88	46.86	34	35	66	27.63	23.95	1.15	66	35.75	37.77	0.95	62	13	69.45	0.19	63	19.83	59.71	0.33	38	2	1	45	26	1	30	2	1	37	52	11
97	19	154	41.6	20.5	17.5	95	61	63	19.8	70.2	60.82	15.94	14.42	37.79	39	28	68	32.99	46.55	0.71	74	32.24	29.12	1.11	74	29.71	14.86	2	68	27.65	23.79	1.16	0	0	1	50	10	0	60	2	15	35	38	42
98	19	161.6	51.3	23.2	19.6	111	76	63	22.4	71.5	55.92	28.36	6.92	53.1	43	25	60	6.94	74.38	0.09	65	8.46	56.74	0.15	66	26.78	50.33	0.53	64	20.08	63.33	0.32	35	58	5	23	56	1	59	61	6	20	67	8
99	18	159.8	37.8	12.6	14.8	85	52	63	24	45.4	56.9	24.32	11.36	47.37	35	36	72	28.57	22.92	1.25	78	57.29	17.85	3.21	71	59.6	21.44	2.78	77	43.42	26.56	1.64	50	6	6	50	56	50	55	26	27	25	64	68
102	18	159	49.7	23.2	19.7	112	67	74	26.2	43.1	56.68	22.18	8.26	47.23	44	26	69	18.42	7.57	2.43	86	33.7	23.72	1.42	77	35.24	12.47	2.83	77	36.09	13.16	2.74	13	1	1	21	52	7	77	20	2	6	80	91
104	20	159.6	59.4	31.7	23.3	150	86	75.5	19.9	69.7	59.96	18.02	12.8	40.55	43	34	67	57.37	24.02	2.39	85	48.63	36.56	1.33	63	53.07	34.39	1.54	75	61.29	27.75	2.21	44	21	0	48	68	33	73	50	0	9	68	56
105	19	161.6	51.6	23.5	19.8	101	63	68	24.1	52	58.46	21.34	12.44	43.9	34	30	78	19.09	31.77	0.6	82	41.08	25.59	1.61	71	39.53	33.15	1.19	75	52.45	23.05	2.28	45	7	7	60	46	2	54	41	7	60	42	6
106	18	156.9	42.2	21.5	17.1	107	65	76	25.7	24.4	58.04	13.42	16.78	35.62	39	25	61	6.8	57.53	0.12	75	34.15	15.47	2.21	64	32.18	38.33	0.84	64	10.55	18.08	0.58	0	0	1	13	0	0	71	29	7	8	13	59
107	26	164.4	52.1	23.8	19.3	108	68	61	31.2	39.7	54.32	23.68	9.58	48.58	44	26	57	11.73	14.53	0.81	58	17.85	10.47	1.71	60	17.48	30.32	0.58	62	32.39	12.58	2.58	13	5	0	50	65	26	13	13	0	35	50	26
108	20	166.8	61.9	25.4	22.2	123	77	47.5	28.2	55.3	59.38	20.7	13.92	42.41	45	26	63	12.42	17.41	0.71	60	22.4	35.13	0.64	62	20.08	38.17	0.53	62	43.44	43.01	1.01	42	0	0	42	57	0	23	50	0	24	75	23
111	18	149.3	37	16.3	16.6	100	63	68	14.9	20.9	61.64	12.96	18.18	33.31	49	25	70	13.96	54.56	0.26	83	29.78	24.49	1.22	80	27.7	45.05	0.62	79	41.19	44.17	0.93	70	49	16	48	48	52	78	50	15	48	53	58
112	19	152.7	38.7	17	16.6	108	62	72.5	21.7	33.5	58.28	16.46	15.16	38.71	42	38	81	23.74	16.03	2.6	83	44.92	16.03	2.8	85	45.87	14.19	3.23	89	59.47	14.47	4.11	0	0	0	0	0	0	74	59	24	0	1	1
113	19	156.3	47.4	23.7	19.4	106	66	69	25.3	43.8	58.4	21.32	9.82	45.19	27	23	68	55.29	20.82	2.66	82	21.31	5.66	3.77	75	37.19	11.75	3.17	80	42.21	10.39	4.06	55	1	1	40	58	41	43	2	2	45	53	25
114	19	158	45.1	22.5	18.1	102	68	46	25.6	42.1	53.38	23.58	11.78	47.84	51	19	69	27.29	43.69	0.63	74	51.52	26.19	1.97	72	63.74	19.07	3.34	79	60.2	13.42	4.49	15	0	0	50	11	0	64	23	22	12	66	67
116	19	160.2	43.6	17.3	17	100	73	113	20	48.4	58.5	21.24	11.5	44.26	62	30	89	37.18	15.23	2.44	96	28.26	18.22	1.55	97	35.97	26.34	1.37	83	40.41	15.8	2.56	10	5	7	1	50	2	14	2	7	20	55	15
117	19	161.6	48.7	20.6	18.6	121	81	85	27	25.4	61.42	13.6	18.84	33.63	44	35	76	52.13	31.05	1.68	75	14.65	38.17	0.38	75	28.87	48.18	0.6	79	38.3	35.87	1.07	5	5	1	38	38	1	30	9	1	38	47	5
119	18	161.4	48.7	21.6	18.7	94	58	72	26	56.7	58.5	22.4	13.26	44.4	43	33	90	14.28	28.36	0.5	87	20.28	14.37	1.41	83	17.12	40.84	0.42	83	22.24	34.81	0.64	0	0	0	24	67	3	27	0	6	12	82	13
